# Supplementary material for: Expression Status of Rap1 Pathway-Related Genes in Liver Metastases Compared with Corresponding Primary Colorectal Cancer
Source: Cancers (Basel). 2023 Dec 29;16(1):171. doi: 10.3390/cancers16010171 (PMC10778515; doi:10.3390/cancers16010171)
Supplement: Supplementary file 1 [file cancers-16-00171-s001.zip]

Archive with 1 entries (1 files):
- cancers-2707042-supplementary.pdf
